# Supplementary material for: Optimized Conditions for the Extraction of Phenolic Compounds from Aeginetia indica L. and Its Potential Biological Applications
Source: Molecules. 2024 Feb 28;29(5):1050. doi: 10.3390/molecules29051050 (PMC10935255; doi:10.3390/molecules29051050)
Supplement: Supplementary file 1 [file molecules-29-01050-s001.zip]

Archive with 1 entries (1 files):
- molecules-2867035-supplementary.pdf
